# Supplementary material for: Subcutaneous BCG vaccination protects against streptococcal pneumonia via regulating innate immune responses in the lung
Source: EMBO Mol Med. 2023 May 9;15(7):e17084. doi: 10.15252/emmm.202217084 (PMC10331578; doi:10.15252/emmm.202217084)
Supplement: Supplementary file 2 — Source Data for Figure 1 [file EMMM-15-e17084-s004.zip]

Archive with 30 entries (22 files):
- Figure 1/
- Figure 1/.DS_Store
- __MACOSX/Figure 1/._.DS_Store
- Figure 1/1F/
- Figure 1/1B/
- Figure 1/1D/
- Figure 1/1C/
- Figure 1/1F/Bacterial CFU.xlsx
- __MACOSX/Figure 1/1F/._Bacterial CFU.xlsx
- Figure 1/1B/.DS_Store
- __MACOSX/Figure 1/1B/._.DS_Store
- Figure 1/1B/Replicate/
- Figure 1/1B/Survival.xlsx
- __MACOSX/Figure 1/1B/._Survival.xlsx
- Figure 1/1D/.DS_Store
- __MACOSX/Figure 1/1D/._.DS_Store
- Figure 1/1D/Replicate/
- Figure 1/1D/Illness score.xlsx
- __MACOSX/Figure 1/1D/._Illness score.xlsx
- Figure 1/1C/.DS_Store
- __MACOSX/Figure 1/1C/._.DS_Store
- Figure 1/1C/Body weight.xlsx
- __MACOSX/Figure 1/1C/._Body weight.xlsx
- Figure 1/1C/Replicate/
- Figure 1/1B/Replicate/Survival (replicate).xlsx
- __MACOSX/Figure 1/1B/Replicate/._Survival (replicate).xlsx
- Figure 1/1D/Replicate/Illness score (replicate).xlsx
- __MACOSX/Figure 1/1D/Replicate/._Illness score (replicate).xlsx
- Figure 1/1C/Replicate/Body weight (replicate).xlsx
- __MACOSX/Figure 1/1C/Replicate/._Body weight (replicate).xlsx
