# Supplementary material for: Subcutaneous BCG vaccination protects against streptococcal pneumonia via regulating innate immune responses in the lung
Source: EMBO Mol Med. 2023 May 9;15(7):e17084. doi: 10.15252/emmm.202217084 (PMC10331578; doi:10.15252/emmm.202217084)
Supplement: Supplementary file 2 — Source Data for Figure 1 [file EMMM-15-e17084-s004.zip › Figure 1/1F/Bacterial CFU.xlsx]

## Sheet: 48h CFU
lung
Naïve	BCG
5.602	5.903
5.301	6.799
5.778	6.431
5.903	5.778
3.748	4.255
7.556	6.462
6.903	6.505
spleen
Naïve	BCG
3.8129	3.3979
4.6989	4.065
2.176	3.168
2.8129	2.176
3	3.43
3.435	3.447
2.602	4.447

## Sheet: 72h CFU
lung
Naïve	BCG
8.447	4.944
8.017	3.778
8.431	4.025
5.602	3.903
8.699	3.579
7.792	5.954
spleen
Naïve	BCG
5.544	1.778
5.146	1.653
2.778	1.477
2.845	3.602
4.23	3.041
4.342	3.301

## Sheet: 7d CFU
lung
Naïve	BCG
0	3.778
0	0
	1.301
	0
	0
