# Supplementary material for: Subcutaneous BCG vaccination protects against streptococcal pneumonia via regulating innate immune responses in the lung
Source: EMBO Mol Med. 2023 May 9;15(7):e17084. doi: 10.15252/emmm.202217084 (PMC10331578; doi:10.15252/emmm.202217084)
Supplement: Supplementary file 2 — Source Data for Figure 1 [file EMMM-15-e17084-s004.zip › Figure 1/1B/Survival.xlsx]

## Sheet: Survival
Days elapsed	Naïve	BCG
1
2
3	1	1
4	1
4	1
4	1
5	1
5	1
5	1
6
7	1	1
7		1
8	0	0
8	0	0
8		0
8		0
8		0
8		0
