# Supplementary material for: Subcutaneous BCG vaccination protects against streptococcal pneumonia via regulating innate immune responses in the lung
Source: EMBO Mol Med. 2023 May 9;15(7):e17084. doi: 10.15252/emmm.202217084 (PMC10331578; doi:10.15252/emmm.202217084)
Supplement: Supplementary file 2 — Source Data for Figure 1 [file EMMM-15-e17084-s004.zip › Figure 1/1D/Illness score.xlsx]

## Sheet: Illness score
Naïve	BCG
7	0
2	1
7	7
2	4
7	1
1	0
1	7
7	0
1	0
7
