# Supplementary material for: Subcutaneous BCG vaccination protects against streptococcal pneumonia via regulating innate immune responses in the lung
Source: EMBO Mol Med. 2023 May 9;15(7):e17084. doi: 10.15252/emmm.202217084 (PMC10331578; doi:10.15252/emmm.202217084)
Supplement: Supplementary file 2 — Source Data for Figure 1 [file EMMM-15-e17084-s004.zip › Figure 1/1C/Body weight.xlsx]

## Sheet: Body weight
days post-infection	Naïve
0	100	100	100	100	100	100	100	100	100	100
1	99.53	95.754	97.32	95.614	100.947	97.33	100	98.237	97.619	98.642
2	99.061	96.22	94.196	89.035	96.68	100.44	101.315	96.035	97.619	89.14
3	98.59	89.622	89.285		94.78	100	103.947	86.343	99.52
4	91.07		84.821		86.729	98.66	102.19		99.04
5			81.69			100.88	101.75		102.38
6						98.66	101.315		97.619
7						99.11	102.63		98.095
days post-infection	BCG
0	100	100	100	100	100	100	100	100	100
1	102.487	100	99.5	100	99.107	98.63	96.63	98.048	100
2	100	102.38	103.3	101.92	99.107	99.54	91.176	99.02	100.45
3	100.99	104.285	104.24	101.92	103.57	100		99.51	100
4	100	105.238	103.77	99.519	103.125	102.27		100	103.63
5	101.99	106.66	104.716	97.596	101.785	100		100	102.27
6	101.99	107.142	99.05	88.942	100	97.27		98.53	103.63
7	100	105.714	89.622	83.173	97.321	99.55		98.048	103.18
