# Supplementary material for: Subcutaneous BCG vaccination protects against streptococcal pneumonia via regulating innate immune responses in the lung
Source: EMBO Mol Med. 2023 May 9;15(7):e17084. doi: 10.15252/emmm.202217084 (PMC10331578; doi:10.15252/emmm.202217084)
Supplement: Supplementary file 2 — Source Data for Figure 1 [file EMMM-15-e17084-s004.zip › Figure 1/1C/Replicate/Body weight (replicate).xlsx]

## Sheet: body weight 
days post-infection	Naïve
0	100	100	100	100	100
1	94.1704	100.463	98.5915	99.0196	99.5745
2	100.448	98.1481	95.7746	100.49	96.1702
3	100.448	99.537	93.8967	100.98	98.2979
4	101.345	91.6667	84.9765	101.961	99.1489
5	99.5516	82.8704		90.6863	96.5957
6	98.2063			86.7647	100.851
7	99.1031				98.7234
days post-infection	BCG
0	100	100	100	100	100
1	99.0385	99.5434	99.5652	99.5146	96.0591
2	99.5192	100.457	99.5652	100.971	94.0887
3	100.962	100.457	97.8261	101.942	95.5665
4	102.885	102.74	101.304	102.913	97.0443
5	100	99.0868	100.87	100	95.5665
6	100	100.457	100.435	100.971	97.5369
7	101.923	100.913	100.435	101.456	97.0443
