# Supplementary material for: Subcutaneous BCG vaccination protects against streptococcal pneumonia via regulating innate immune responses in the lung
Source: EMBO Mol Med. 2023 May 9;15(7):e17084. doi: 10.15252/emmm.202217084 (PMC10331578; doi:10.15252/emmm.202217084)
Supplement: Supplementary file 3 — Source Data for Figure 2 [file EMMM-15-e17084-s003.zip]

Archive with 15 entries (10 files):
- Figure 2/
- Figure 2/.DS_Store
- __MACOSX/Figure 2/._.DS_Store
- Figure 2/2G/
- Figure 2/2F/
- Figure 2/2C/
- Figure 2/2E/
- Figure 2/2G/Concentration measurements.xlsx
- __MACOSX/Figure 2/2G/._Concentration measurements.xlsx
- Figure 2/2F/IM cell counts.xlsx
- __MACOSX/Figure 2/2F/._IM cell counts.xlsx
- Figure 2/2C/Neutrophil cell counts.xlsx
- __MACOSX/Figure 2/2C/._Neutrophil cell counts.xlsx
- Figure 2/2E/AM cell counts.xlsx
- __MACOSX/Figure 2/2E/._AM cell counts.xlsx
