# Supplementary material for: Subcutaneous BCG vaccination protects against streptococcal pneumonia via regulating innate immune responses in the lung
Source: EMBO Mol Med. 2023 May 9;15(7):e17084. doi: 10.15252/emmm.202217084 (PMC10331578; doi:10.15252/emmm.202217084)
Supplement: Supplementary file 3 — Source Data for Figure 2 [file EMMM-15-e17084-s003.zip › Figure 2/2G/Concentration measurements.xlsx]

## Sheet: 0h
MIP-1a
Naïve	0	0	0	0
BCG	28.72	0	0	0
MIP-2
Naïve	18.52	18.52	0	0
BCG	134.516	69.092	0	18.526
KC
Naïve	5.694	7.392	5.1695	9.04
BCG	6.49	10.258	8.488	6.58

## Sheet: 18h
MIP-1a
Naïve	0	0	531.837
BCG	360.499	27.727	0	0
MIP-2
Naïve	41.645	137.703	41.645
BCG	117.5	0	127.94	79.747
KC
Naïve	13.22	7.3	19.422
BCG	25.131	12.545	10.92	10.44

## Sheet: 36h
MIP-1a
Naïve	36.78	0	0
BCG	1052.42	76.95	0
MIP-2
Naïve	0	0	0
BCG	37.71	0	0
KC
Naïve	29.66	14.068	13.61
BCG	157.408	74.05	15.755
