# Supplementary material for: Subcutaneous BCG vaccination protects against streptococcal pneumonia via regulating innate immune responses in the lung
Source: EMBO Mol Med. 2023 May 9;15(7):e17084. doi: 10.15252/emmm.202217084 (PMC10331578; doi:10.15252/emmm.202217084)
Supplement: Supplementary file 3 — Source Data for Figure 2 [file EMMM-15-e17084-s003.zip › Figure 2/2F/IM cell counts.xlsx]

## Sheet: 0h
Naïve	0.2325	0.357	0.4125	0.507	1.9355	1.2685	0.16125	0.312
BCG	0.7125	0.5805	0.6375	0.897	0.20475	0.957	1.6095	1.23

## Sheet: 18h
Naïve	0.49	1.2555	0.5415	0.649
BCG	0.6555	1.3775	1.017	1.725

## Sheet: 36h
Naïve	3.675	6.6825	1.46125
BCG	7.0125	9.6525	6.38
