# Supplementary material for: Subcutaneous BCG vaccination protects against streptococcal pneumonia via regulating innate immune responses in the lung
Source: EMBO Mol Med. 2023 May 9;15(7):e17084. doi: 10.15252/emmm.202217084 (PMC10331578; doi:10.15252/emmm.202217084)
Supplement: Supplementary file 3 — Source Data for Figure 2 [file EMMM-15-e17084-s003.zip › Figure 2/2C/Neutrophil cell counts.xlsx]

## Sheet: 0h
Naïve	0.04805	0.2	0.163	0.312	0.588	0.5375	0.08815	0.288
BCG	0.27075	0.3375	0.2625	0.391	0.108	0.3335	0.377	0.276

## Sheet: 18h
Naïve	0.147	0.6075	0.228	13.97
BCG	7.6	2.7695	0.882	6.135

## Sheet: 36h
Naïve	4.325	0.77	1.60125
BCG	17.775	17.94	7.8925
