# Supplementary material for: Subcutaneous BCG vaccination protects against streptococcal pneumonia via regulating innate immune responses in the lung
Source: EMBO Mol Med. 2023 May 9;15(7):e17084. doi: 10.15252/emmm.202217084 (PMC10331578; doi:10.15252/emmm.202217084)
Supplement: Supplementary file 3 — Source Data for Figure 2 [file EMMM-15-e17084-s003.zip › Figure 2/2E/AM cell counts.xlsx]

## Sheet: 0h
Naïve	8.0135	9.3765	10.6625	10.062	21.511	17.028	3.655	4.728
BCG	3.42	8.555	10.643	6.624	13.281	10.206	9.4375	7.8545

## Sheet: 18h
Naïve	6.412	11.5155	7.4385	7.293
BCG	7.714	12.8905	7.524	11.745

## Sheet: 36h
Naïve	21.4	23.98	7.4025
BCG	32.325	26.8775	21.9725
