# Supplementary material for: Subcutaneous BCG vaccination protects against streptococcal pneumonia via regulating innate immune responses in the lung
Source: EMBO Mol Med. 2023 May 9;15(7):e17084. doi: 10.15252/emmm.202217084 (PMC10331578; doi:10.15252/emmm.202217084)
Supplement: Supplementary file 4 — Source Data for Figure 3 [file EMMM-15-e17084-s005.zip]

Archive with 15 entries (10 files):
- Figure 3/
- Figure 3/3E/
- Figure 3/3B/
- Figure 3/3D/
- Figure 3/.DS_Store
- __MACOSX/Figure 3/._.DS_Store
- Figure 3/3F/
- Figure 3/3E/IM cell counts.xlsx
- __MACOSX/Figure 3/3E/._IM cell counts.xlsx
- Figure 3/3B/Neutrophil cell counts.xlsx
- __MACOSX/Figure 3/3B/._Neutrophil cell counts.xlsx
- Figure 3/3D/AM cell counts.xlsx
- __MACOSX/Figure 3/3D/._AM cell counts.xlsx
- Figure 3/3F/MDM cell counts.xlsx
- __MACOSX/Figure 3/3F/._MDM cell counts.xlsx
