# Supplementary material for: Subcutaneous BCG vaccination protects against streptococcal pneumonia via regulating innate immune responses in the lung
Source: EMBO Mol Med. 2023 May 9;15(7):e17084. doi: 10.15252/emmm.202217084 (PMC10331578; doi:10.15252/emmm.202217084)
Supplement: Supplementary file 4 — Source Data for Figure 3 [file EMMM-15-e17084-s005.zip › Figure 3/3E/IM cell counts.xlsx]

## Sheet: 0h
Naïve	1.03	1.33	1.55625	1.02	1.17	0.99125	1.03687	1.1725
BCG	3.5775	2.95625	2.60688	2.3625	1.10563	2.82	2.205	2.585

## Sheet: 18h
Naïve	1.5925	1.26	1.5225	1.40637
BCG	2.12625	2.4725	2.08312	2.255

## Sheet: 36h
Naïve	13.1275	3.575	3.08
BCG	6.79875	11.925	9.33625
