# Supplementary material for: Subcutaneous BCG vaccination protects against streptococcal pneumonia via regulating innate immune responses in the lung
Source: EMBO Mol Med. 2023 May 9;15(7):e17084. doi: 10.15252/emmm.202217084 (PMC10331578; doi:10.15252/emmm.202217084)
Supplement: Supplementary file 4 — Source Data for Figure 3 [file EMMM-15-e17084-s005.zip › Figure 3/3B/Neutrophil cell counts.xlsx]

## Sheet: 0h
Naïve	4.77	4.1175	5.77688	4.8575	9.07687	4.0565	5.86188	7.5
BCG	4.38438	5.67	4.10025	6.38	6.95625	6.18125	8.42688	6.46406

## Sheet: 18h
Naïve	3.95281	5.196	4.05825	5.96303
BCG	5.3865	3.69725	4.62706	4.4825

## Sheet: 36h
Naïve	35.4	8.8	7.07
BCG	27.0113	31.8	21.7525
