# Supplementary material for: Subcutaneous BCG vaccination protects against streptococcal pneumonia via regulating innate immune responses in the lung
Source: EMBO Mol Med. 2023 May 9;15(7):e17084. doi: 10.15252/emmm.202217084 (PMC10331578; doi:10.15252/emmm.202217084)
Supplement: Supplementary file 4 — Source Data for Figure 3 [file EMMM-15-e17084-s005.zip › Figure 3/3D/AM cell counts.xlsx]

## Sheet: 0h
Naïve	55.35	39.2687	62.7062	35.8031	15.8362	15.4375	13.5913	15.36
BCG	29.7375	54.84	38.01	37.4	25.7712	17.845	18.3087	17.3906

## Sheet: 18h
Naïve	41.405	42.48	40.215	37.1283
BCG	39.6112	39.445	3.8885	38.5

## Sheet: 36h
Naïve	25.4438	58.1625	48.51
BCG	30.625	40.0812	94.1325
