# Supplementary material for: Subcutaneous BCG vaccination protects against streptococcal pneumonia via regulating innate immune responses in the lung
Source: EMBO Mol Med. 2023 May 9;15(7):e17084. doi: 10.15252/emmm.202217084 (PMC10331578; doi:10.15252/emmm.202217084)
Supplement: Supplementary file 4 — Source Data for Figure 3 [file EMMM-15-e17084-s005.zip › Figure 3/3F/MDM cell counts.xlsx]

## Sheet: 0h
Naïve	0.33475	0.30875	0.155625	0.306	0.153	0.266875	0.17775	0.288938
BCG	0.51675	0.39775	0.200063	0.13125	0.202063	1.2	0.6825	0.473

## Sheet: 18h
Naïve	0.364	0.342	0.22575	1.01259
BCG	1.33875	0.575	0.3535	0.286

## Sheet: 36h
Naïve	45.8725	4.60625	3.01
BCG	25.4187	31.2037	15.8812
