# Supplementary material for: Subcutaneous BCG vaccination protects against streptococcal pneumonia via regulating innate immune responses in the lung
Source: EMBO Mol Med. 2023 May 9;15(7):e17084. doi: 10.15252/emmm.202217084 (PMC10331578; doi:10.15252/emmm.202217084)
Supplement: Supplementary file 5 — Source Data for Figure 4 [file EMMM-15-e17084-s006.zip]

Archive with 20 entries (14 files):
- Figure 4/
- Figure 4/.DS_Store
- __MACOSX/Figure 4/._.DS_Store
- Figure 4/4E/
- Figure 4/4B/
- Figure 4/4C/
- Figure 4/4G/
- Figure 4/4E/.DS_Store
- __MACOSX/Figure 4/4E/._.DS_Store
- Figure 4/4E/Body weight.xlsx
- __MACOSX/Figure 4/4E/._Body weight.xlsx
- Figure 4/4E/Replicate/
- Figure 4/4B/Phagocytosis.xlsx
- __MACOSX/Figure 4/4B/._Phagocytosis.xlsx
- Figure 4/4C/% Killing.xlsx
- __MACOSX/Figure 4/4C/._% Killing.xlsx
- Figure 4/4G/Bacterial CFU.xlsx
- __MACOSX/Figure 4/4G/._Bacterial CFU.xlsx
- Figure 4/4E/Replicate/Body weight (replicate).xlsx
- __MACOSX/Figure 4/4E/Replicate/._Body weight (replicate).xlsx
