# Supplementary material for: Subcutaneous BCG vaccination protects against streptococcal pneumonia via regulating innate immune responses in the lung
Source: EMBO Mol Med. 2023 May 9;15(7):e17084. doi: 10.15252/emmm.202217084 (PMC10331578; doi:10.15252/emmm.202217084)
Supplement: Supplementary file 5 — Source Data for Figure 4 [file EMMM-15-e17084-s006.zip › Figure 4/4E/Body weight.xlsx]

## Sheet: body weight
days post-infection	Naïve					BCG
0h	100	100	100	100	100	100	100	100
24h	100.873	99.569	100.459	99.0338	100.84	95.0893	100.433	98.2833
48h	101.31	101.293	98.6239	101.932	93.6975	96.4286	103.896	104.292
72h	94.7598	102.155	100.459	99.0338	84.0336	95.9821	103.463	107.725
