# Supplementary material for: Subcutaneous BCG vaccination protects against streptococcal pneumonia via regulating innate immune responses in the lung
Source: EMBO Mol Med. 2023 May 9;15(7):e17084. doi: 10.15252/emmm.202217084 (PMC10331578; doi:10.15252/emmm.202217084)
Supplement: Supplementary file 5 — Source Data for Figure 4 [file EMMM-15-e17084-s006.zip › Figure 4/4B/Phagocytosis.xlsx]

## Sheet: Phagocytosis
Naïve	BCG
2000	7700
4800	4300
4900	6000
