# Supplementary material for: Subcutaneous BCG vaccination protects against streptococcal pneumonia via regulating innate immune responses in the lung
Source: EMBO Mol Med. 2023 May 9;15(7):e17084. doi: 10.15252/emmm.202217084 (PMC10331578; doi:10.15252/emmm.202217084)
Supplement: Supplementary file 5 — Source Data for Figure 4 [file EMMM-15-e17084-s006.zip › Figure 4/4G/Bacterial CFU.xlsx]

## Sheet: 72h CFU
lung
Naïve	BCG
7.50515	8.17609
6.60206	7.76343
6.41497	6.90309
5.69897	6.44716
8.5563	5.47712
spleen
Naïve	BCG
3.04139	4.30103
4.39794	3.54407
4.75587	5.80618
4.50515	5.51851
4.47712	4.51851
