# Supplementary material for: Subcutaneous BCG vaccination protects against streptococcal pneumonia via regulating innate immune responses in the lung
Source: EMBO Mol Med. 2023 May 9;15(7):e17084. doi: 10.15252/emmm.202217084 (PMC10331578; doi:10.15252/emmm.202217084)
Supplement: Supplementary file 5 — Source Data for Figure 4 [file EMMM-15-e17084-s006.zip › Figure 4/4E/Replicate/Body weight (replicate).xlsx]

## Sheet: body weight
days post-infection	Naïve			BCG
0h	100	100	100	100	100	100
24h	101.485	98.5222	102.404	100.498	97.5124	100
48h	96.0396	99.5074	103.365	105.473	98.01	100.901
72h	91.5842	97.5369	103.846	103.98	100.995	101.351
