# Supplementary material for: Subcutaneous BCG vaccination protects against streptococcal pneumonia via regulating innate immune responses in the lung
Source: EMBO Mol Med. 2023 May 9;15(7):e17084. doi: 10.15252/emmm.202217084 (PMC10331578; doi:10.15252/emmm.202217084)
Supplement: Supplementary file 6 — Source Data for Figure 5 [file EMMM-15-e17084-s007.zip]

Archive with 19 entries (14 files):
- Figure 5/
- Figure 5/.DS_Store
- __MACOSX/Figure 5/._.DS_Store
- Figure 5/5C/
- Figure 5/5B/
- Figure 5/5C/.DS_Store
- __MACOSX/Figure 5/5C/._.DS_Store
- Figure 5/5C/Replicate/
- Figure 5/5C/Bacterial CFU.xlsx
- __MACOSX/Figure 5/5C/._Bacterial CFU.xlsx
- Figure 5/5B/.DS_Store
- __MACOSX/Figure 5/5B/._.DS_Store
- Figure 5/5B/Body weight.xlsx
- __MACOSX/Figure 5/5B/._Body weight.xlsx
- Figure 5/5B/Replicate/
- Figure 5/5C/Replicate/Bacterial CFU (replicate).xlsx
- __MACOSX/Figure 5/5C/Replicate/._Bacterial CFU (replicate).xlsx
- Figure 5/5B/Replicate/Body weight (replicate).xlsx
- __MACOSX/Figure 5/5B/Replicate/._Body weight (replicate).xlsx
