# Supplementary material for: Subcutaneous BCG vaccination protects against streptococcal pneumonia via regulating innate immune responses in the lung
Source: EMBO Mol Med. 2023 May 9;15(7):e17084. doi: 10.15252/emmm.202217084 (PMC10331578; doi:10.15252/emmm.202217084)
Supplement: Supplementary file 6 — Source Data for Figure 5 [file EMMM-15-e17084-s007.zip › Figure 5/5C/Bacterial CFU.xlsx]

## Sheet: 72h CFU
lung
BCG istoype	BCG a-Ly6G
0	7
3.30103	8.57978
3.47712	7.62325
2.90309	6.47712
	8.13354
spleen
BCG istoype	BCG a-Ly6G
0	3
0	2.8451
0	3.32222
0	4.36173
	3.69897
