# Supplementary material for: Subcutaneous BCG vaccination protects against streptococcal pneumonia via regulating innate immune responses in the lung
Source: EMBO Mol Med. 2023 May 9;15(7):e17084. doi: 10.15252/emmm.202217084 (PMC10331578; doi:10.15252/emmm.202217084)
Supplement: Supplementary file 6 — Source Data for Figure 5 [file EMMM-15-e17084-s007.zip › Figure 5/5B/Body weight.xlsx]

## Sheet: body weight
days post-infection	BCG isotype				BCG a-Ly6G
0h	100	100	100	100	100	100	100	100	100
24h	97.56	101.327	100.44	100	98.695	97.72	99.53	97.297	100
48h	96.58	103.097	102.212	100.947	93.478	93.18	99.53	98.198	100.88
72h	97.56	101.327	99.55	102.369	85.217	84.09	99.53	97.74	86.283
