# Supplementary material for: Subcutaneous BCG vaccination protects against streptococcal pneumonia via regulating innate immune responses in the lung
Source: EMBO Mol Med. 2023 May 9;15(7):e17084. doi: 10.15252/emmm.202217084 (PMC10331578; doi:10.15252/emmm.202217084)
Supplement: Supplementary file 6 — Source Data for Figure 5 [file EMMM-15-e17084-s007.zip › Figure 5/5C/Replicate/Bacterial CFU (replicate).xlsx]

## Sheet: 72h CFU
lung
Naïve istoype	Naïve a-Ly6G	BCG isotype	BCG a-Ly6G
3.5563	3.53148	3.44716	8.57978
4.41497	2.9345	3.34242	7.20412
3.79239	7.30103	2.60206	9.04922
6.74819	6.60206	3.69897	8.34242
	8.44716
spleen
Naïve istoype	Naïve a-Ly6G	BCG isotype	BCG a-Ly6G
3.57978	2.11394	0	3.50515
3.17609	2.6721	0	2.51851
3.4624	3.81291	0	4.95424
3.30103	3.27875	0	4.20412
	3.81954
