# Supplementary material for: Subcutaneous BCG vaccination protects against streptococcal pneumonia via regulating innate immune responses in the lung
Source: EMBO Mol Med. 2023 May 9;15(7):e17084. doi: 10.15252/emmm.202217084 (PMC10331578; doi:10.15252/emmm.202217084)
Supplement: Supplementary file 6 — Source Data for Figure 5 [file EMMM-15-e17084-s007.zip › Figure 5/5B/Replicate/Body weight (replicate).xlsx]

## Sheet: body weight
days post-infection	Naïve isotype					Naïve a-Ly6G					BCG isotype					BCG a-Ly6G
0h	100	100	100	100	100	100	100	100	100	100	100	100	100	100	100	100	100	100	100	100
24h	97.7477	99.5536	99.115	89.083	97.3799	97.2477	94.8598	97.1831	76.5343	93.7799	94.5736	96.6825	98.69	98.0769	97.2222	99.5305	96.4427	95.1327	98.1651	94.5148
48h	102.252	100.893	102.212	81.2227	99.1266	94.9541	92.5234	91.0798	74.3682	87.0813	93.7984	100.474	101.31	97.1154	86.5741	94.3662	94.0711	83.6283	86.2385	87.7637
72h	104.505	100.893	101.77	76.4192	93.8865	98.1651	96.2617	83.5681	75.4513	80.3828	89.1473	102.844	100.437	100	83.3333	86.385	92.0949	78.7611	83.945	84.3882
