# Supplementary material for: Subcutaneous BCG vaccination protects against streptococcal pneumonia via regulating innate immune responses in the lung
Source: EMBO Mol Med. 2023 May 9;15(7):e17084. doi: 10.15252/emmm.202217084 (PMC10331578; doi:10.15252/emmm.202217084)
Supplement: Supplementary file 7 — Source Data for Figure 6 [file EMMM-15-e17084-s001.zip]

Archive with 9 entries (6 files):
- Figure 6/
- Figure 6/.DS_Store
- __MACOSX/Figure 6/._.DS_Store
- Figure 6/6B/
- Figure 6/6D/
- Figure 6/6B/Body weight.xlsx
- __MACOSX/Figure 6/6B/._Body weight.xlsx
- Figure 6/6D/Bacterial CFU.xlsx
- __MACOSX/Figure 6/6D/._Bacterial CFU.xlsx
