# Supplementary material for: Subcutaneous BCG vaccination protects against streptococcal pneumonia via regulating innate immune responses in the lung
Source: EMBO Mol Med. 2023 May 9;15(7):e17084. doi: 10.15252/emmm.202217084 (PMC10331578; doi:10.15252/emmm.202217084)
Supplement: Supplementary file 7 — Source Data for Figure 6 [file EMMM-15-e17084-s001.zip › Figure 6/6B/Body weight.xlsx]

## Sheet: body weight
days post-infection	WT naïve			CCR2-/- naïve			WT BCG			CCR2-/- BCG
0h	100	100	100	100	100	100	100	100	100	100	100	100
24h	100.433	101.402	98.7234	98.0198	100.943	87.3737	99.5433	100.444	100	99.5433	98.6175	99.519
48h	100.866	101.402	99.5744	100.495	99.0566	81.313	101.826	99.555	99.557	100	99.078	98.0769
