# Supplementary material for: Subcutaneous BCG vaccination protects against streptococcal pneumonia via regulating innate immune responses in the lung
Source: EMBO Mol Med. 2023 May 9;15(7):e17084. doi: 10.15252/emmm.202217084 (PMC10331578; doi:10.15252/emmm.202217084)
Supplement: Supplementary file 7 — Source Data for Figure 6 [file EMMM-15-e17084-s001.zip › Figure 6/6D/Bacterial CFU.xlsx]

## Sheet: 48h CFU
lung
WT naïve	CCR2-/- naïve	WT BCG	CCR2-/- BCG
5.12057	5.50515	2.90309	3.86923
3.30103	4.88081	3.14613	3.07918
3.57978	8.47712	2.60206	2.77815
spleen
WT naïve	CCR2-/- naïve	WT BCG	CCR2-/- BCG
3.60206	4.77815	2.47712	1.47712
4.66276	4.49136	2.5682	0
3.63347	4.32222	0	0
